# Supplementary material for: High Risk α-HPV E6 Impairs Translesion Synthesis by Blocking POLη Induction
Source: Cancers (Basel). 2020 Dec 23;13(1):28. doi: 10.3390/cancers13010028 (PMC7793514; doi:10.3390/cancers13010028)
Supplement: Supplementary file 1 [file cancers-13-00028-s001.zip]

Archive with 2 entries (2 files):
- Figure S1.jpg
- Table S1.xlsx
