# Supplementary material for: High Risk α-HPV E6 Impairs Translesion Synthesis by Blocking POLη Induction
Source: Cancers (Basel). 2020 Dec 23;13(1):28. doi: 10.3390/cancers13010028 (PMC7793514; doi:10.3390/cancers13010028)
Supplement: Supplementary file 1 [file cancers-13-00028-s001.zip › Table S1.xlsx]

## Sheet: Gene Sets
Translesion Synthesis	Translesion Synthesis Polymerases	Replication and Translesion Synthesis	Nucleotide Excision Repair	Fanconi Anemia Repair	DNA Damage Response
DTL	POLH	DTL	CCNH	ATR	ABRAXAS1
FAAP20	POLI	FAAP20	CDK7	ATRIP	APEX1
PARP10	POLK	ISG15	CETN2	BLM	APEX2
PCLAF	REV1	NEXMIF	CUL4	BRCA1	ATM
PCNA	REV3L	PCLAF	DDB1	BRCA2	ATR
POLE2		PCNA	DDB2	BRIP1	ATRIP
POLH		POLD1	ERCC1	EME1	BABAM1
POLI		POLD3	ERCC2	EME2	BABAM2
POLK		POLE2	ERCC3	ERCC1	BARD1
PRIMPOL		POLE3	ERCC4	ERCC4	BLM
REV1		POLH	ERCC5	FAAP100	BRCA1
REV3L		POLI	ERCC6	FAAP24	BRCA2
SPRTN		POLK	ERCC8	FAN1	BRCC3
VCP		PRIMPOL	GTF2H1	FANCA	BRIP1
ZBTB1		RAD18	GTF2H2	FANCB	CCNH
		REV1	GTF2H3	FANCC	CDK7
		REV3L	GTF2H4	FANCD2	CETN2
		RFC1	LIG1	FANCE	CUL4
		RFC2	MNAT1	FANCG	DCLRE1C
		RFC3	PCNA	FANCI	DDB1
		RFC4	POLD1	FANCL	DDB2
		RFC5	POLD2	FANCM	EME1
		RPA1	POLD3	HES1	EME2
		RPA2	POLD4	MLH1	ERCC1
		RPA3	POLE	MUS81	ERCC2
		RPA4	POLE2	PMS2	ERCC3
		SPRTN	POLE3	RAD51	ERCC4
		UBE2B	POLE4	RMI1	ERCC5
		VCP	RAD23A	RMI2	ERCC6
		ZBTB1	RAD23B	RPA3	ERCC8
			RFC1	SLX4	FAAP100
			RFC2	TELO2	FAAP24
			RFC3	TOP3A	FAN1
			RPA3	TOP3B	FANCA
			XPA	UBE2T	FANCB
			XPC	USP1	FANCC
				WDR48	FANCD2
					FANCE
					FANCG
					FANCI
					FANCL
					FANCM
					FEN1
					GTF2H1
					GTF2H2
					GTF2H3
					GTF2H4
					HES1
					HMGB1
					LIG1
					LIG3
					LIG4
					MBD4
					MLH1
					MNAT1
					MPG
					MRE11
					MUS81
					MUTYH
					NBN
					NEIL2
					NEIL3
					NHEJ1
					NTHL1
					OGG1
					PALB2
					PARP1
					PARP2
					PARP3
					PARP4
					PCNA
					PMS2
					POLB
					POLD1
					POLD2
					POLD3
					POLD4
					POLE
					POLE2
					POLE3
					POLE4
					poll
					polm
					prkdc
					RAD23A
					RAD23B
					RAD50
					RAD51
					RAD51C
					RAD51D
					RAD52
					RAD54B
					RAD54L
					RBBP8
					RFC1
					RFC2
					RFC3
					RMI1
					RMI2
					RPA1
					RPA2
					RPA3
					SEM1
					SLX4
					SMUG1
					SSBP1
					TDG
					TELO2
					TOP3A
					TOP3B
					TOPBP1
					UBE2T
					UIMC1
					UNG
					USP1
					WDR48
					XPA
					XPC
					XRCC1
					XRCC2
					XRCC3
					XRCC4
					XRCC5
					XRCC6
